# Supplementary material for: Oculoplastics and Augmented Intelligence: A Literature Review
Source: J Clin Med. 2025 Sep 28;14(19):6875. doi: 10.3390/jcm14196875 (PMC12524889; doi:10.3390/jcm14196875)
Supplement: Supplementary file 1 [file jcm-14-06875-s001.zip]

Archive with 1 entries (1 files):
- jcm-3872341-supplementary.pdf
